# Supplementary material for: Current Practices and Opportunities for Outpatient Parenteral Antimicrobial Therapy in Hospitals: A National Cross-Sectional Survey
Source: Antibiotics (Basel). 2022 Oct 1;11(10):1343. doi: 10.3390/antibiotics11101343 (PMC9598700; doi:10.3390/antibiotics11101343)
Supplement: Supplementary file 1 [file antibiotics-11-01343-s001.zip]

Archive with 1 entries (1 files):
- antibiotics-1933538-supplementary.pdf
